# Supplementary material for: Engineering the polyphenolic biosynthetic pathway stimulates metabolic and molecular changes during fruit ripening in “Bronze” tomato
Source: Hortic Res. 2022 Apr 22;9:uhac097. doi: 10.1093/hr/uhac097 (PMC9249581; doi:10.1093/hr/uhac097)
Supplement: suppl_data_uhac097 [file suppl_data_uhac097.zip]

Archive with 2 entries (2 files):
- Supplementary Figures_Scarano et al..docx
- Supplementary Table 1.docx
